# Supplementary material for: A Novel Silent Mutation in the L1CAM Gene Causing Fetal Hydrocephalus Detected by Whole-Exome Sequencing
Source: Front Genet. 2019 Sep 11;10:817. doi: 10.3389/fgene.2019.00817 (PMC6749797; doi:10.3389/fgene.2019.00817)
Supplement: Table S2 — List of hydrocephalus-associated genes (Export for HP:0000238). [file Table_2.xls]

## Sheet: Table Export
Export for HP:0000238
Gene	Associated diseases
SOX2 (6657)	TRACHEOESOPHAGEAL FISTULA WITH OR WITHOU... (OMIM:189960), Septo-optic dysplasia spectrum (ORPHA:3157), MICROPHTHALMIA, SYNDROMIC 3 (OMIM:206900), Anophthalmia/microphthalmia-esophageal a... (ORPHA:77298)
CEP104 (9731)	JOUBERT SYNDROME 25 (OMIM:616781), Joubert syndrome (ORPHA:475)
SOX9 (6662)	46,XY SEX REVERSAL 10 (OMIM:616425), 46,XY complete gonadal dysgenesis (ORPHA:242), Isolated Pierre Robin syndrome (ORPHA:718), 46,XY partial gonadal dysgenesis (ORPHA:251510), CAMPOMELIC DYSPLASIA (OMIM:114290), 46,XX testicular disorder of sex develop... (ORPHA:393), 46,XX ovotesticular disorder of sex deve... (ORPHA:2138), Campomelic dysplasia (ORPHA:140)
TMEM67 (91147)	MECKEL SYNDROME, TYPE 3 (OMIM:607361), Joubert syndrome with hepatic defect (ORPHA:1454), JOUBERT SYNDROME 6 (OMIM:610688), Joubert syndrome (ORPHA:475), Meckel syndrome (ORPHA:564), NEPHRONOPHTHISIS 11 (OMIM:613550), COACH SYNDROME (OMIM:216360)
SLC29A3 (55315)	HISTIOCYTOSIS-LYMPHADENOPATHY PLUS SYNDR... (OMIM:602782), H syndrome (ORPHA:168569), Dysosteosclerosis (ORPHA:1782)
ERCC2 (2068)	COFS syndrome (ORPHA:1466), XERODERMA PIGMENTOSUM, COMPLEMENTATION G... (OMIM:278730), TRICHOTHIODYSTROPHY 1, PHOTOSENSITIVE (OMIM:601675), CEREBROOCULOFACIOSKELETAL SYNDROME 2 (OMIM:610756), Xeroderma pigmentosum (ORPHA:910), Xeroderma pigmentosum-Cockayne syndrome ... (ORPHA:220295)
GALC (2581)	KRABBE DISEASE (OMIM:245200)
AHI1 (54806)	Joubert syndrome with ocular defect (ORPHA:220493), Joubert syndrome (ORPHA:475), JOUBERT SYNDROME 3 (OMIM:608629)
SF3B4 (10262)	Nager syndrome (ORPHA:245), ACROFACIAL DYSOSTOSIS 1, NAGER TYPE (OMIM:154400), Acrofacial dysostosis, Rodríguez type (ORPHA:1788)
BRIP1 (83990)	Fanconi anemia (ORPHA:84), TRACHEOESOPHAGEAL FISTULA WITH OR WITHOU... (OMIM:189960), BREAST CANCER (OMIM:114480), FANCONI ANEMIA, COMPLEMENTATION GROUP J (OMIM:609054), Hereditary breast and ovarian cancer syn... (ORPHA:145)
EOGT (285203)	ADAMS-OLIVER SYNDROME 4 (OMIM:615297), Adams-Oliver syndrome (ORPHA:974)
ERCC3 (2071)	XERODERMA PIGMENTOSUM, COMPLEMENTATION G... (OMIM:610651), Xeroderma pigmentosum (ORPHA:910), Xeroderma pigmentosum-Cockayne syndrome ... (ORPHA:220295), TRICHOTHIODYSTROPHY 2, PHOTOSENSITIVE (OMIM:616390)
AMER1 (139285)	Osteopathia striata-cranial sclerosis sy... (ORPHA:2780), OSTEOPATHIA STRIATA WITH CRANIAL SCLEROS... (OMIM:300373)
ERCC4 (2072)	Fanconi anemia (ORPHA:84), TRACHEOESOPHAGEAL FISTULA WITH OR WITHOU... (OMIM:189960), XFE PROGEROID SYNDROME (OMIM:610965), Xeroderma pigmentosum (ORPHA:910), Xeroderma pigmentosum-Cockayne syndrome ... (ORPHA:220295), XERODERMA PIGMENTOSUM, COMPLEMENTATION G... (OMIM:278760), FANCONI ANEMIA, COMPLEMENTATION GROUP Q (OMIM:615272)
SAMD9 (54809)	TUMORAL CALCINOSIS, NORMOPHOSPHATEMIC, F... (OMIM:610455), MIRAGE SYNDROME (OMIM:617053)
ZBTB20 (26137)	Intellectual disability-cataracts-calcif... (ORPHA:3042), PRIMROSE SYNDROME (OMIM:259050)
ERCC5 (2073)	COFS syndrome (ORPHA:1466), XERODERMA PIGMENTOSUM, COMPLEMENTATION G... (OMIM:278780), Xeroderma pigmentosum (ORPHA:910), Xeroderma pigmentosum-Cockayne syndrome ... (ORPHA:220295), CEREBROOCULOFACIOSKELETAL SYNDROME 3 (OMIM:616570)
ERCC6 (2074)	COFS syndrome (ORPHA:1466), PREMATURE OVARIAN FAILURE 11 (OMIM:616946), CEREBROOCULOFACIOSKELETAL SYNDROME 1 (OMIM:214150), DE SANCTIS-CACCHIONE SYNDROME (OMIM:278800), COCKAYNE SYNDROME, TYPE B (OMIM:133540), UV-SENSITIVE SYNDROME 1 (OMIM:600630)
ERF (2077)	CRANIOSYNOSTOSIS 4 (OMIM:600775), Isolated cloverleaf skull syndrome (ORPHA:2343), CHITAYAT SYNDROME (OMIM:617180), Crouzon disease (ORPHA:207), Isolated scaphocephaly (ORPHA:35093), Familial lambdoid synostosis (ORPHA:3267)
KIF1A (547)	SPASTIC PARAPLEGIA 30, AUTOSOMAL RECESSI... (OMIM:610357), PEHO syndrome (ORPHA:2836), Hereditary sensory and autonomic neuropa... (ORPHA:970), MENTAL RETARDATION, AUTOSOMAL DOMINANT 9 (OMIM:614255), NEUROPATHY, HEREDITARY SENSORY AND AUTON... (OMIM:201300), NEUROPATHY, HEREDITARY SENSORY, TYPE IIC (OMIM:614213)
TMEM237 (65062)	JOUBERT SYNDROME 14 (OMIM:614424), Joubert syndrome with oculorenal defect (ORPHA:2318), Joubert syndrome (ORPHA:475), Joubert syndrome with renal defect (ORPHA:220497)
IFT172 (26160)	SHORT-RIB THORACIC DYSPLASIA 10 WITH OR ... (OMIM:615630), RETINITIS PIGMENTOSA 71 (OMIM:616394), Bardet-Biedl syndrome (ORPHA:110), Jeune syndrome (ORPHA:474), Retinitis pigmentosa (ORPHA:791)
ZNF423 (23090)	NEPHRONOPHTHISIS 14 (OMIM:614844), Joubert syndrome with oculorenal defect (ORPHA:2318)
KIAA0586 (9786)	JOUBERT SYNDROME 23 (OMIM:616490), SHORT-RIB THORACIC DYSPLASIA 14 WITH POL... (OMIM:616546), Joubert syndrome (ORPHA:475)
TMEM216 (51259)	JOUBERT SYNDROME 2 (OMIM:608091), MECKEL SYNDROME, TYPE 2 (OMIM:603194), Joubert syndrome with oculorenal defect (ORPHA:2318), Meckel syndrome (ORPHA:564)
MC1R (4157)	Large congenital melanocytic nevus (ORPHA:626), Familial melanoma (ORPHA:618), Oculocutaneous albinism type 2 (ORPHA:79432)
PTDSS1 (9791)	Lenz-Majewski hyperostotic dwarfism (ORPHA:2658), LENZ-MAJEWSKI HYPEROSTOTIC DWARFISM (OMIM:151050)
CPLX1 (10815)	WOLF-HIRSCHHORN SYNDROME (OMIM:194190), Familial infantile myoclonic epilepsy (ORPHA:352582)
DAG1 (1605)	MUSCULAR DYSTROPHY-DYSTROGLYCANOPATHY (L... (OMIM:613818), MUSCULAR DYSTROPHY-DYSTROGLYCANOPATHY (C... (OMIM:616538), Walker-Warburg syndrome (ORPHA:899)
GBA (2629)	GAUCHER DISEASE, PERINATAL LETHAL (OMIM:608013), Gaucher disease type 2 (ORPHA:77260), Fetal Gaucher disease (ORPHA:85212), Gaucher disease type 1 (ORPHA:77259), GAUCHER DISEASE, TYPE I (OMIM:230800), GAUCHER DISEASE, TYPE III (OMIM:231000), GAUCHER DISEASE, TYPE IIIC (OMIM:231005), Gaucher disease-ophthalmoplegia-cardiova... (ORPHA:2072), Gaucher disease type 3 (ORPHA:77261), GAUCHER DISEASE, TY…
TCIRG1 (10312)	Autosomal recessive malignant osteopetro... (ORPHA:667), OSTEOPETROSIS, AUTOSOMAL RECESSIVE 1 (OMIM:259700)
MPDZ (8777)	HYDROCEPHALUS, NONSYNDROMIC, AUTOSOMAL R... (OMIM:615219)
FGFRL1 (53834)	WOLF-HIRSCHHORN SYNDROME (OMIM:194190)
TSC1 (7248)	FOCAL CORTICAL DYSPLASIA, TYPE II (OMIM:607341), Lymphangioleiomyomatosis (ORPHA:538), LYMPHANGIOLEIOMYOMATOSIS (OMIM:606690), TUBEROUS SCLEROSIS 1 (OMIM:191100), Tuberous sclerosis complex (ORPHA:805)
TSC2 (7249)	FOCAL CORTICAL DYSPLASIA, TYPE II (OMIM:607341), Lymphangioleiomyomatosis (ORPHA:538), LYMPHANGIOLEIOMYOMATOSIS (OMIM:606690), TUBEROUS SCLEROSIS 2 (OMIM:613254), Tuberous sclerosis complex (ORPHA:805)
TMEM5 (10329)	MUSCULAR DYSTROPHY-DYSTROGLYCANOPATHY (C... (OMIM:615041), Walker-Warburg syndrome (ORPHA:899)
SMOC1 (64093)	MICROPHTHALMIA WITH LIMB ANOMALIES (OMIM:206920), Microphthalmia with limb anomalies (ORPHA:1106)
VSX1 (30813)	CORNEAL DYSTROPHY, POSTERIOR POLYMORPHOU... (OMIM:122000), CRANIOFACIAL ANOMALIES AND ANTERIOR SEGM... (OMIM:614195), KERATOCONUS 1 (OMIM:148300)
PTCH1 (5727)	BASAL CELL NEVUS SYNDROME (OMIM:109400), BASAL CELL CARCINOMA, SUSCEPTIBILITY TO,... (OMIM:605462), Gorlin syndrome (ORPHA:377), HOLOPROSENCEPHALY 7 (OMIM:610828), Monosomy 9q22.3 (ORPHA:77301)
RREB1 (6239)	22q11.2 deletion syndrome (ORPHA:567)
PTEN (5728)	ENDOMETRIAL CANCER (OMIM:608089), Proteus-like syndrome (ORPHA:2969), SQUAMOUS CELL CARCINOMA, HEAD AND NECK (OMIM:275355), BANNAYAN-RILEY-RUVALCABA SYNDROME (OMIM:153480), Cowden syndrome (ORPHA:201), Bannayan-Riley-Ruvalcaba syndrome (ORPHA:109), THYROID CANCER, NONMEDULLARY, 2 (OMIM:188470), COWDEN SYNDROME 1 (OMIM:158350), VACTERL ASSOCIATION WITH HYDROCEPHALUS (OMIM:276950), Segmental outgro…
NSUN2 (54888)	Dubowitz syndrome (ORPHA:235), MENTAL RETARDATION, AUTOSOMAL RECESSIVE ... (OMIM:611091)
ZNHIT3 (9326)	PEHO SYNDROME (OMIM:260565), PEHO syndrome (ORPHA:2836)
GFAP (2670)	ALEXANDER DISEASE (OMIM:203450)
ZBTB24 (9841)	IMMUNODEFICIENCY-CENTROMERIC INSTABILITY... (OMIM:614069), ICF syndrome (ORPHA:2268)
B3GAT3 (26229)	MULTIPLE JOINT DISLOCATIONS, SHORT STATU... (OMIM:245600)
MKS1 (54903)	JOUBERT SYNDROME 28 (OMIM:617121), Bardet-Biedl syndrome (ORPHA:110), MECKEL SYNDROME, TYPE 1 (OMIM:249000), Joubert syndrome with ocular defect (ORPHA:220493), Joubert syndrome (ORPHA:475), Meckel syndrome (ORPHA:564), BARDET-BIEDL SYNDROME 13 (OMIM:615990)
HNRNPU (3192)	EPILEPTIC ENCEPHALOPATHY, EARLY INFANTIL... (OMIM:617391), 1q44 microdeletion syndrome (ORPHA:238769)
HIRA (7290)	22q11.2 deletion syndrome (ORPHA:567)
B4GALT1 (2683)	B4GALT1-CDG (ORPHA:79332), CONGENITAL DISORDER OF GLYCOSYLATION, TY... (OMIM:607091)
FANCA (2175)	Fanconi anemia (ORPHA:84), TRACHEOESOPHAGEAL FISTULA WITH OR WITHOU... (OMIM:189960), FANCONI ANEMIA, COMPLEMENTATION GROUP A (OMIM:227650)
FANCC (2176)	FANCONI ANEMIA, COMPLEMENTATION GROUP C (OMIM:227645), Fanconi anemia (ORPHA:84), TRACHEOESOPHAGEAL FISTULA WITH OR WITHOU... (OMIM:189960)
FANCD2 (2177)	Fanconi anemia (ORPHA:84), TRACHEOESOPHAGEAL FISTULA WITH OR WITHOU... (OMIM:189960), FANCONI ANEMIA, COMPLEMENTATION GROUP D2 (OMIM:227646)
FANCE (2178)	Fanconi anemia (ORPHA:84), TRACHEOESOPHAGEAL FISTULA WITH OR WITHOU... (OMIM:189960), FANCONI ANEMIA, COMPLEMENTATION GROUP E (OMIM:600901)
TYROBP (7305)	POLYCYSTIC LIPOMEMBRANOUS OSTEODYSPLASIA... (OMIM:221770), Nasu-Hakola disease (ORPHA:2770)
ERCC8 (1161)	UV-SENSITIVE SYNDROME 2 (OMIM:614621), COCKAYNE SYNDROME A (OMIM:216400)
FANCB (2187)	Fanconi anemia (ORPHA:84), FANCONI ANEMIA, COMPLEMENTATION GROUP B (OMIM:300514), TRACHEOESOPHAGEAL FISTULA WITH OR WITHOU... (OMIM:189960), VACTERL with hydrocephalus (ORPHA:3412), VACTERL ASSOCIATION WITH HYDROCEPHALUS, ... (OMIM:314390)
FANCF (2188)	Fanconi anemia (ORPHA:84), TRACHEOESOPHAGEAL FISTULA WITH OR WITHOU... (OMIM:189960), FANCONI ANEMIA, COMPLEMENTATION GROUP F (OMIM:603467)
FREM2 (341640)	FRASER SYNDROME (OMIM:219000), Fraser syndrome (ORPHA:2052)
FANCG (2189)	Fanconi anemia (ORPHA:84), FANCONI ANEMIA, COMPLEMENTATION GROUP G (OMIM:614082), TRACHEOESOPHAGEAL FISTULA WITH OR WITHOU... (OMIM:189960)
SEC24D (9871)	COLE-CARPENTER SYNDROME 2 (OMIM:616294), Cole-Carpenter syndrome (ORPHA:2050)
FAM20C (56975)	Lethal osteosclerotic bone dysplasia (ORPHA:1832), RAINE SYNDROME (OMIM:259775)
CEP120 (153241)	Jeune syndrome (ORPHA:474), Joubert syndrome with ocular defect (ORPHA:220493), Joubert syndrome (ORPHA:475), SHORT-RIB THORACIC DYSPLASIA 13 WITH OR ... (OMIM:616300)
NF1 (4763)	NEUROFIBROMATOSIS, FAMILIAL SPINAL (OMIM:162210), 17q11.2 microduplication syndrome (ORPHA:139474), Neurofibromatosis-Noonan syndrome (ORPHA:638), NEUROFIBROMATOSIS-NOONAN SYNDROME (OMIM:601321), NEUROFIBROMATOSIS, TYPE I (OMIM:162200), JUVENILE MYELOMONOCYTIC LEUKEMIA (OMIM:607785), WATSON SYNDROME (OMIM:193520)
RNF125 (54941)	TENORIO SYNDROME (OMIM:616260)
GPC3 (2719)	SIMPSON-GOLABI-BEHMEL SYNDROME, TYPE 1 (OMIM:312870), Simpson-Golabi-Behmel syndrome (ORPHA:373), WILMS TUMOR 1 (OMIM:194070), Nephroblastoma (ORPHA:654)
MBTPS2 (51360)	PALMOPLANTAR KERATODERMA, MUTILATING, WI... (OMIM:300918), IFAP SYNDROME WITH OR WITHOUT BRESHECK S... (OMIM:308205), Ichthyosis follicularis-alopecia-photoph... (ORPHA:2273), BRESEK syndrome (ORPHA:85284), KERATOSIS FOLLICULARIS SPINULOSA DECALVA... (OMIM:308800)
BRAF (673)	NOONAN SYNDROME 1 (OMIM:163950), LEOPARD SYNDROME 3 (OMIM:613707), Noonan syndrome (ORPHA:648), Cardiofaciocutaneous syndrome (ORPHA:1340), Hashimoto-Pritzker syndrome (ORPHA:99872), NOONAN SYNDROME 7 (OMIM:613706), Craniopharyngioma (ORPHA:54595), CARDIOFACIOCUTANEOUS SYNDROME 1 (OMIM:115150), LUNG CANCERALVEOLAR CELL CARCINOMA, INCL... (OMIM:211980), Noonan syndrome with multiple lentigines (OR…
CLCN7 (1186)	Albers-Schönberg osteopetrosis (ORPHA:53), Autosomal recessive malignant osteopetro... (ORPHA:667), OSTEOPETROSIS, AUTOSOMAL DOMINANT 2 (OMIM:166600), OSTEOPETROSIS, AUTOSOMAL RECESSIVE 4 (OMIM:611490)
BRCA2 (675)	Fanconi anemia (ORPHA:84), TRACHEOESOPHAGEAL FISTULA WITH OR WITHOU... (OMIM:189960), FANCONI ANEMIA, COMPLEMENTATION GROUP D1 (OMIM:605724), Familial pancreatic carcinoma (ORPHA:1333), WILMS TUMOR 1 (OMIM:194070), Hereditary breast and ovarian cancer syn... (ORPHA:145), Nephroblastoma (ORPHA:654)
FIG4 (9896)	AMYOTROPHIC LATERAL SCLEROSIS 11 (OMIM:612577), Amyotrophic lateral sclerosis (ORPHA:803), POLYMICROGYRIA, BILATERAL TEMPOROOCCIPIT... (OMIM:612691), YUNIS-VARON SYNDROME (OMIM:216340), Yunis-Varon syndrome (ORPHA:3472), CHARCOT-MARIE-TOOTH DISEASE, TYPE 4J (OMIM:611228)
WASHC5 (9897)	SPASTIC PARAPLEGIA 8, AUTOSOMAL DOMINANT (OMIM:603563), RITSCHER-SCHINZEL SYNDROME 1 (OMIM:220210), 3C syndrome (ORPHA:7)
CLIC2 (1193)	MENTAL RETARDATION, X-LINKED, SYNDROMIC ... (OMIM:300886)
FKTN (2218)	MUSCULAR DYSTROPHY-DYSTROGLYCANOPATHY (L... (OMIM:611588), CARDIOMYOPATHY, DILATED, 1X (OMIM:611615), Congenital muscular dystrophy, Fukuyama ... (ORPHA:272), Familial isolated dilated cardiomyopathy (ORPHA:154), MUSCULAR DYSTROPHY-DYSTROGLYCANOPATHY (C... (OMIM:236670), MUSCULAR DYSTROPHY-DYSTROGLYCANOPATHY (C... (OMIM:253800), Muscle-eye-brain disease (ORPHA:588), MUSCULAR DYSTROPHY-DYSTROGLYCA…
PIK3CA (5290)	Megalencephaly-capillary malformation-po... (ORPHA:60040), OVARIAN CANCEROVARIAN CANCER, EPITHELIAL... (OMIM:167000), NEVUS, KERATINOCYTIC, NONEPIDERMOLYTIC (OMIM:162900), KERATOSIS, SEBORRHEIC (OMIM:182000), Cowden syndrome (ORPHA:201), COLORECTAL CANCER (OMIM:114500), CONGENITAL LIPOMATOUS OVERGROWTH, VASCUL... (OMIM:612918), Lynch syndrome (ORPHA:144), Hemihyperplasia-multiple lipomatosis syn.…
ARHGAP31 (57514)	Adams-Oliver syndrome (ORPHA:974), ADAMS-OLIVER SYNDROME 1 (OMIM:100300)
PIK3R2 (5296)	Megalencephaly-polymicrogyria-postaxial ... (ORPHA:83473), MEGALENCEPHALY-POLYMICROGYRIA-POLYDACTYL... (OMIM:603387)
GLI2 (2736)	Combined pituitary hormone deficiencies,... (ORPHA:95494), CULLER-JONES SYNDROME (OMIM:615849), HOLOPROSENCEPHALY 9 (OMIM:610829)
GLI3 (2737)	POLYDACTYLY, POSTAXIAL, TYPE A1 (OMIM:174200), POLYDACTYLY, PREAXIAL IV (OMIM:174700), PALLISTER-HALL SYNDROME (OMIM:146510), GREIG CEPHALOPOLYSYNDACTYLY SYNDROME (OMIM:175700), TRACHEOESOPHAGEAL FISTULA WITH OR WITHOU... (OMIM:189960), Acrocallosal syndrome (ORPHA:36), Pallister-Hall syndrome (ORPHA:672), Greig cephalopolysyndactyly syndrome (ORPHA:380)
DHCR7 (1717)	Smith-Lemli-Opitz syndrome (ORPHA:818), SMITH-LEMLI-OPITZ SYNDROME (OMIM:270400)
SUMF1 (285362)	Multiple sulfatase deficiency (ORPHA:585), MULTIPLE SULFATASE DEFICIENCY (OMIM:272200)
DHCR24 (1718)	DESMOSTEROLOSIS (OMIM:602398), Desmosterolosis (ORPHA:35107)
UFD1 (7353)	22q11.2 deletion syndrome (ORPHA:567)
RECQL4 (9401)	RAPADILINO SYNDROME (OMIM:266280), Baller-Gerold syndrome (ORPHA:1225), Rothmund-Thomson syndrome type 2 (ORPHA:221016), ROTHMUND-THOMSON SYNDROME (OMIM:268400), BALLER-GEROLD SYNDROME (OMIM:218600)
CYP26C1 (340665)	FOCAL FACIAL DERMAL DYSPLASIA 4 (OMIM:614974), Focal facial dermal dysplasia type IV (ORPHA:398189)
BUB1B (701)	COLORECTAL CANCER (OMIM:114500), MOSAIC VARIEGATED ANEUPLOIDY SYNDROME 1 (OMIM:257300), Mosaic variegated aneuploidy syndrome (ORPHA:1052)
ARL13B (200894)	JOUBERT SYNDROME 8 (OMIM:612291), Joubert syndrome (ORPHA:475)
GPC4 (2239)	SIMPSON-GOLABI-BEHMEL SYNDROME, TYPE 1 (OMIM:312870), Simpson-Golabi-Behmel syndrome (ORPHA:373), WILMS TUMOR 1 (OMIM:194070)
SNX10 (29887)	Autosomal recessive malignant osteopetro... (ORPHA:667), OSTEOPETROSIS, AUTOSOMAL RECESSIVE 8 (OMIM:615085)
PEX19 (5824)	Neonatal adrenoleukodystrophy (ORPHA:44), PEROXISOME BIOGENESIS DISORDER 12A (ZELL... (OMIM:614886), Infantile Refsum disease (ORPHA:772), Zellweger syndrome (ORPHA:912)
HRAS (3265)	Costello syndrome (ORPHA:3071), SCHIMMELPENNING-FEUERSTEIN-MIMS SYNDROME (OMIM:163200), Linear nevus sebaceus syndrome (ORPHA:2612), COSTELLO SYNDROME (OMIM:218040)
HYLS1 (219844)	HYDROLETHALUS SYNDROME 1 (OMIM:236680), Joubert syndrome (ORPHA:475), Hydrolethalus (ORPHA:2189)
PYCR1 (5831)	CUTIS LAXA, AUTOSOMAL RECESSIVE, TYPE II... (OMIM:612940), CUTIS LAXA, AUTOSOMAL RECESSIVE, TYPE II... (OMIM:614438), Geroderma osteodysplastica (ORPHA:2078)
CC2D2A (57545)	MECKEL SYNDROME, TYPE 6 (OMIM:612284), JOUBERT SYNDROME 9 (OMIM:612285), Joubert syndrome with hepatic defect (ORPHA:1454), Joubert syndrome with oculorenal defect (ORPHA:2318), Meckel syndrome (ORPHA:564), COACH SYNDROME (OMIM:216360)
AP1S2 (8905)	X-linked intellectual disability-Dandy-W... (ORPHA:1568), Fried syndrome (ORPHA:85335)
GPSM2 (29899)	CHUDLEY-MCCULLOUGH SYNDROME (OMIM:604213)
KIAA0556 (23247)	JOUBERT SYNDROME 26 (OMIM:616784), Joubert syndrome (ORPHA:475)
FGFR1 (2260)	PFEIFFER SYNDROME (OMIM:101600), ENCEPHALOCRANIOCUTANEOUS LIPOMATOSIS (OMIM:613001), Kallmann syndrome (ORPHA:478), TRIGONOCEPHALY 1 (OMIM:190440), Septo-optic dysplasia spectrum (ORPHA:3157), Osteoglophonic dwarfism (ORPHA:2645), HYPOGONADOTROPIC HYPOGONADISM 2 WITH OR ... (OMIM:147950), Hartsfield syndrome (ORPHA:2117), JACKSON-WEISS SYNDROME (OMIM:123150), Encephalocraniocutaneous lipomatosis …
FGFR3 (2261)	HYPOCHONDROPLASIA (OMIM:146000), CAMPTODACTYLY, TALL STATURE, AND HEARING... (OMIM:610474), Camptodactyly-tall stature-scoliosis-hea... (ORPHA:85164), CROUZON SYNDROME WITH ACANTHOSIS NIGRICA... (OMIM:612247), Severe achondroplasia-developmental dela... (ORPHA:85165), TESTICULAR GERM CELL TUMOR (OMIM:273300), Hypochondroplasia (ORPHA:429), ACHONDROPLASIA, SEVERE, WITH DEVELOPMENT... (OMIM:616482)…
FGFR2 (2263)	CROUZON SYNDROME (OMIM:123500), Saethre-Chotzen syndrome (ORPHA:794), PFEIFFER SYNDROME (OMIM:101600), BENT BONE DYSPLASIA SYNDROME (OMIM:614592), Jackson-Weiss syndrome (ORPHA:1540), APERT SYNDROME (OMIM:101200), FGFR2-related bent bone dysplasia (ORPHA:313855), Apert syndrome (ORPHA:87), JACKSON-WEISS SYNDROME (OMIM:123150), ANTLEY-BIXLER SYNDROME WITHOUT GENITAL A... (OMIM:207410), Familial sc…
GNAQ (2776)	STURGE-WEBER SYNDROME (OMIM:185300), Uveal melanoma (ORPHA:39044), Familial multiple nevi flammei (ORPHA:624), Sturge-Weber syndrome (ORPHA:3205), NEVI FLAMMEI, FAMILIAL MULTIPLE (OMIM:163000)
MAD2L2 (10459)	FANCONI ANEMIA, COMPLEMENTATION GROUP V (OMIM:617243), Fanconi anemia (ORPHA:84)
PLG (5340)	Hypoplasminogenemia (ORPHA:722), Ligneous conjunctivitis (ORPHA:97231), PLASMINOGEN DEFICIENCY, TYPE ILIGNEOUS C... (OMIM:217090)
FTO (79068)	GROWTH RETARDATION, DEVELOPMENTAL DELAY,... (OMIM:612938)
HERC1 (8925)	MACROCEPHALY, DYSMORPHIC FACIES, AND PSY... (OMIM:617011)
TMEM231 (79583)	MECKEL SYNDROME, TYPE 11 (OMIM:615397), Joubert syndrome with oculorenal defect (ORPHA:2318), JOUBERT SYNDROME 20 (OMIM:614970), Meckel syndrome (ORPHA:564)
DMPK (1760)	MYOTONIC DYSTROPHY 1 (OMIM:160900), Steinert myotonic dystrophy (ORPHA:273)
C5ORF42 (65250)	OROFACIODIGITAL SYNDROME VI (OMIM:277170), JOUBERT SYNDROME 17 (OMIM:614615), Joubert syndrome (ORPHA:475), Monomelic amyotrophy (ORPHA:65684)
POMK (84197)	MUSCULAR DYSTROPHY-DYSTROGLYCANOPATHY (L... (OMIM:616094), MUSCULAR DYSTROPHY-DYSTROGLYCANOPATHY (C... (OMIM:615249), Walker-Warburg syndrome (ORPHA:899)
DOCK6 (57572)	Adams-Oliver syndrome (ORPHA:974), ADAMS-OLIVER SYNDROME 2 (OMIM:614219)
GMPPB (29925)	MUSCULAR DYSTROPHY-DYSTROGLYCANOPATHY (L... (OMIM:615352), MUSCULAR DYSTROPHY-DYSTROGLYCANOPATHY (C... (OMIM:615351), MUSCULAR DYSTROPHY-DYSTROGLYCANOPATHY (C... (OMIM:615350), Muscle-eye-brain disease (ORPHA:588)
KDM6A (7403)	KABUKI SYNDROME 1 (OMIM:147920), Kabuki syndrome (ORPHA:2322), KABUKI SYNDROME 2 (OMIM:300867)
MED12 (9968)	OHDO SYNDROME, X-LINKED (OMIM:300895), OPITZ-KAVEGGIA SYNDROME (OMIM:305450), LUJAN-FRYNS SYNDROME (OMIM:309520), X-linked non-syndromic intellectual disa... (ORPHA:777), X-linked intellectual disability with ma... (ORPHA:776)
TCTN1 (79600)	JOUBERT SYNDROME 13 (OMIM:614173), Joubert syndrome (ORPHA:475)
TBX1 (6899)	DIGEORGE SYNDROME (OMIM:188400), 22q11.2 deletion syndrome (ORPHA:567), CONOTRUNCAL HEART MALFORMATIONS (OMIM:217095), TETRALOGY OF FALLOT (OMIM:187500), 22q11.2 microduplication syndrome (ORPHA:1727), VELOCARDIOFACIAL SYNDROME (OMIM:192430)
NOTCH1 (4851)	Adams-Oliver syndrome (ORPHA:974), Familial bicuspid aortic valve (ORPHA:402075), ADAMS-OLIVER SYNDROME 5 (OMIM:616028), AORTIC VALVE DISEASE 1 (OMIM:109730)
NOTCH2 (4853)	ALAGILLE SYNDROME 2 (OMIM:610205), Acroosteolysis dominant type (ORPHA:955), HAJDU-CHENEY SYNDROME (OMIM:102500)
GP1BB (2812)	22q11.2 deletion syndrome (ORPHA:567), BERNARD-SOULIER SYNDROME (OMIM:231200)
DNMT3B (1789)	ICF syndrome (ORPHA:2268), IMMUNODEFICIENCY-CENTROMERIC INSTABILITY... (OMIM:242860)
CHST3 (9469)	MULTIPLE JOINT DISLOCATIONS, SHORT STATU... (OMIM:245600), SPONDYLOEPIPHYSEAL DYSPLASIA WITH CONGEN... (OMIM:143095), CHST3-related skeletal dysplasia (ORPHA:263463)
RAD51 (5888)	FANCONI ANEMIA, COMPLEMENTATION GROUP R (OMIM:617244), Fanconi anemia (ORPHA:84), MIRROR MOVEMENTS 2 (OMIM:614508), Hereditary breast and ovarian cancer syn... (ORPHA:145)
RAD51C (5889)	FANCONI ANEMIA, COMPLEMENTATION GROUP O (OMIM:613390), Fanconi anemia (ORPHA:84), TRACHEOESOPHAGEAL FISTULA WITH OR WITHOU... (OMIM:189960), Hereditary breast and ovarian cancer syn... (ORPHA:145)
TBX15 (6913)	COUSIN SYNDROME (OMIM:260660), Pelviscapular dysplasia (ORPHA:93333)
POMT2 (29954)	MUSCULAR DYSTROPHY-DYSTROGLYCANOPATHY (C... (OMIM:613150), MUSCULAR DYSTROPHY-DYSTROGLYCANOPATHY (L... (OMIM:613158), MUSCULAR DYSTROPHY-DYSTROGLYCANOPATHY (C... (OMIM:613156), MUSCULAR DYSTROPHY-DYSTROGLYCANOPATHY (C... (OMIM:236670), Muscle-eye-brain disease (ORPHA:588), Walker-Warburg syndrome (ORPHA:899)
COL4A1 (1282)	SCHIZENCEPHALY (OMIM:269160), RETINAL ARTERIES, TORTUOSITY OF (OMIM:180000), ANGIOPATHY, HEREDITARY, WITH NEPHROPATHY... (OMIM:611773), PORENCEPHALY 1 (OMIM:175780), HANAC syndrome (ORPHA:73229), BRAIN SMALL VESSEL DISEASE WITH OR WITHO... (OMIM:607595), Walker-Warburg syndrome (ORPHA:899)
NPHP1 (4867)	Bardet-Biedl syndrome (ORPHA:110), NEPHRONOPHTHISIS 1 (OMIM:256100), SENIOR-LOKEN SYNDROME 1 (OMIM:266900), Senior-Loken syndrome (ORPHA:3156), Joubert syndrome with renal defect (ORPHA:220497), JOUBERT SYNDROME 4 (OMIM:609583)
VHL (7428)	Von Hippel-Lindau disease (ORPHA:892), RENAL CELL CARCINOMA, NONPAPILLARY (OMIM:144700), VON HIPPEL-LINDAU SYNDROME (OMIM:193300), ERYTHROCYTOSIS, FAMILIAL, 2 (OMIM:263400), PHEOCHROMOCYTOMA (OMIM:171300)
KRAS (3845)	SCHIMMELPENNING-FEUERSTEIN-MIMS SYNDROME (OMIM:163200), LEUKEMIA, ACUTE MYELOID (OMIM:601626), Noonan syndrome (ORPHA:648), Cardiofaciocutaneous syndrome (ORPHA:1340), Lynch syndrome (ORPHA:144), PANCREATIC CANCER (OMIM:260350), Encephalocraniocutaneous lipomatosis (ORPHA:2396), Linear nevus sebaceus syndrome (ORPHA:2612), BREAST CANCER (OMIM:114480), LUNG CANCERALVEOLAR CELL CARCINOMA, INCL... (…
RPGRIP1 (57096)	Cone rod dystrophy (ORPHA:1872), CONE-ROD DYSTROPHY 13 (OMIM:608194), LEBER CONGENITAL AMAUROSIS 6 (OMIM:613826), Meckel syndrome (ORPHA:564), Leber congenital amaurosis (ORPHA:65)
NDUFB11 (54539)	LINEAR SKIN DEFECTS WITH MULTIPLE CONGEN... (OMIM:300952), Microphthalmia with linear skin defects ... (ORPHA:2556)
FLNA (2316)	Otopalatodigital syndrome type 1 (ORPHA:90650), CARDIAC VALVULAR DYSPLASIA, X-LINKED (OMIM:314400), Congenital short bowel syndrome (ORPHA:2301), Frontometaphyseal dysplasia (ORPHA:1826), Ehlers-Danlos syndrome with periventricu... (ORPHA:82004), OTOPALATODIGITAL SYNDROME, TYPE II (OMIM:304120), INTESTINAL PSEUDOOBSTRUCTION, NEURONAL, ... (OMIM:300048), FRONTOMETAPHYSEAL DYSPLASIA (OMIM:305620), …
AKT3 (10000)	Megalencephaly-polymicrogyria-postaxial ... (ORPHA:83473), MEGALENCEPHALY-POLYMICROGYRIA-POLYDACTYL... (OMIM:615937)
FRAS1 (80144)	FRASER SYNDROME (OMIM:219000), Fraser syndrome (ORPHA:2052)
RAP1A (5906)	Kabuki syndrome (ORPHA:2322)
RAP1B (5908)	Kabuki syndrome (ORPHA:2322)
B3GLCT (145173)	PETERS-PLUS SYNDROME (OMIM:261540), Peters plus syndrome (ORPHA:709)
ROGDI (79641)	KOHLSCHUTTER-TONZ SYNDROME (OMIM:226750), Amelocerebrohypohidrotic syndrome (ORPHA:1946)
CCDC22 (28952)	3C syndrome (ORPHA:7), RITSCHER-SCHINZEL SYNDROME 2 (OMIM:300963)
RAPSN (5913)	MYASTHENIC SYNDROME, CONGENITAL, 11, ASS... (OMIM:616326), Fetal akinesia deformation sequence (ORPHA:994), FETAL AKINESIA DEFORMATION SEQUENCE (OMIM:208150)
RPGRIP1L (23322)	Joubert syndrome with hepatic defect (ORPHA:1454), Meckel syndrome (ORPHA:564), Joubert syndrome with renal defect (ORPHA:220497), COACH SYNDROME (OMIM:216360), MECKEL SYNDROME, TYPE 5 (OMIM:611561), JOUBERT SYNDROME 7 (OMIM:611560)
HDAC6 (10013)	CHONDRODYSPLASIA WITH PLATYSPONDYLY, DIS... (OMIM:300863), X-linked dominant chondrodysplasia, Chas... (ORPHA:163966)
NRAS (4893)	NEVUS, KERATINOCYTIC, NONEPIDERMOLYTIC (OMIM:162900), SCHIMMELPENNING-FEUERSTEIN-MIMS SYNDROME (OMIM:163200), Large congenital melanocytic nevus (ORPHA:626), Noonan syndrome (ORPHA:648), NOONAN SYNDROME 6 (OMIM:613224), MELANOCYTIC NEVUS SYNDROME, CONGENITAL (OMIM:137550), COLORECTAL CANCER (OMIM:114500), THYROID CANCER, NONMEDULLARY, 2 (OMIM:188470), Linear nevus sebaceus syndrome (ORPHA:2612), …
COMT (1312)	22q11.2 deletion syndrome (ORPHA:567)
B4GAT1 (11041)	MUSCULAR DYSTROPHY-DYSTROGLYCANOPATHY (C... (OMIM:615287), Walker-Warburg syndrome (ORPHA:899)
OFD1 (8481)	RETINITIS PIGMENTOSA 23 (OMIM:300424), OROFACIODIGITAL SYNDROME I (OMIM:311200), Orofaciodigital syndrome type 1 (ORPHA:2750), SIMPSON-GOLABI-BEHMEL SYNDROME, TYPE 2 (OMIM:300209), Primary ciliary dyskinesia (ORPHA:244), Retinitis pigmentosa (ORPHA:791), JOUBERT SYNDROME 10 (OMIM:300804)
OSTM1 (28962)	OSTEOPETROSIS, AUTOSOMAL RECESSIVE 5 (OMIM:259720)
DLL4 (54567)	Adams-Oliver syndrome (ORPHA:974), Aplasia cutis congenita (ORPHA:1114), ADAMS-OLIVER SYNDROME 6 (OMIM:616589)
RNASEH2A (10535)	Aicardi-Goutières syndrome (ORPHA:51), AICARDI-GOUTIERES SYNDROME 4 (OMIM:610333)
FKRP (79147)	MUSCULAR DYSTROPHY-DYSTROGLYCANOPATHY (L... (OMIM:607155), MUSCULAR DYSTROPHY-DYSTROGLYCANOPATHY (C... (OMIM:613153), MUSCULAR DYSTROPHY-DYSTROGLYCANOPATHY (C... (OMIM:236670), Muscle-eye-brain disease (ORPHA:588), MUSCULAR DYSTROPHY-DYSTROGLYCANOPATHY (C... (OMIM:606612), Walker-Warburg syndrome (ORPHA:899)
NSD2 (7468)	Wolf-Hirschhorn syndrome (ORPHA:280), WOLF-HIRSCHHORN SYNDROME (OMIM:194190)
INPP5E (56623)	JOUBERT SYNDROME 1 (OMIM:213300), MENTAL RETARDATION, TRUNCAL OBESITY, RET... (OMIM:610156), Joubert syndrome with hepatic defect (ORPHA:1454), Joubert syndrome with ocular defect (ORPHA:220493), Joubert syndrome (ORPHA:475)
WNT3 (7473)	TETRAAMELIA, AUTOSOMAL RECESSIVE (OMIM:273395), Tetraamelia-multiple malformations syndr... (ORPHA:3301)
DOK7 (285489)	Fetal akinesia deformation sequence (ORPHA:994), FETAL AKINESIA DEFORMATION SEQUENCE (OMIM:208150), MYASTHENIA, LIMB-GIRDLE, FAMILIAL (OMIM:254300)
B3GALNT2 (148789)	Muscle-eye-brain disease (ORPHA:588), MUSCULAR DYSTROPHY-DYSTROGLYCANOPATHY (C... (OMIM:615181), Walker-Warburg syndrome (ORPHA:899)
CEP290 (80184)	SENIOR-LOKEN SYNDROME 6 (OMIM:610189), MECKEL SYNDROME, TYPE 4 (OMIM:611134), Bardet-Biedl syndrome (ORPHA:110), Joubert syndrome with oculorenal defect (ORPHA:2318), BARDET-BIEDL SYNDROME 14 (OMIM:615991), LEBER CONGENITAL AMAUROSIS 10 (OMIM:611755), Meckel syndrome (ORPHA:564), JOUBERT SYNDROME 5 (OMIM:610188), Senior-Loken syndrome (ORPHA:3156), Leber congenital amaurosis (ORPHA:65)
L1CAM (3897)	X-linked complicated corpus callosum dys... (ORPHA:1497), MASA syndrome (ORPHA:2466), CORPUS CALLOSUM, PARTIAL AGENESIS OF, X-... (OMIM:304100), Hydrocephalus with stenosis of the aqued... (ORPHA:2182), MASA SYNDROME (OMIM:303350), HYDROCEPHALUS DUE TO CONGENITAL STENOSIS... (OMIM:307000)
TMEM138 (51524)	Joubert syndrome with oculorenal defect (ORPHA:2318), JOUBERT SYNDROME 16 (OMIM:614465)
COX7B (1349)	Microphthalmia with linear skin defects ... (ORPHA:2556), APLASIA CUTIS CONGENITA, RETICULOLINEAR,... (OMIM:300887)
FUZ (80199)	NEURAL TUBE DEFECTS (OMIM:182940), Caudal regression sequence (ORPHA:3027)
LMBR1 (64327)	Syndactyly type 4 (ORPHA:93405), Acheiropodia (ORPHA:931), Hypoplastic tibiae-postaxial polydactyly... (ORPHA:3332), POLYDACTYLY, PREAXIAL II (OMIM:174500), LAURIN-SANDROW SYNDROME (OMIM:135750), TIBIA, HYPOPLASIA OR APLASIA OF, WITH PO... (OMIM:188740), ACHEIROPODY ACHEIROPODIA ACHEIROPODY, BR... (OMIM:200500), SYNDACTYLY, TYPE IV (OMIM:186200), Laurin-Sandrow syndrome (ORPHA:2378)
POR (5447)	ANTLEY-BIXLER SYNDROME WITH GENITAL ANOM... (OMIM:201750), Congenital adrenal hyperplasia due to cy... (ORPHA:95699), ANTLEY-BIXLER SYNDROME WITHOUT GENITAL A... (OMIM:207410), DISORDERED STEROIDOGENESIS DUE TO CYTOCH... (OMIM:613571)
LAMB1 (3912)	LISSENCEPHALY 5 (OMIM:615191)
POMGNT1 (55624)	MUSCULAR DYSTROPHY-DYSTROGLYCANOPATHY (L... (OMIM:613157), MUSCULAR DYSTROPHY-DYSTROGLYCANOPATHY (C... (OMIM:253280), Retinitis pigmentosa (ORPHA:791), MUSCULAR DYSTROPHY-DYSTROGLYCANOPATHY (C... (OMIM:613151), Muscle-eye-brain disease (ORPHA:588), RETINITIS PIGMENTOSA 76 (OMIM:617123), Walker-Warburg syndrome (ORPHA:899)
PORCN (64840)	FOCAL DERMAL HYPOPLASIA (OMIM:305600), Focal dermal hypoplasia (ORPHA:2092)
ICK (22858)	ENDOCRINE-CEREBROOSTEODYSPLASIA (OMIM:612651)
ISPD (729920)	MUSCULAR DYSTROPHY-DYSTROGLYCANOPATHY (C... (OMIM:614643), MUSCULAR DYSTROPHY-DYSTROGLYCANOPATHY (L... (OMIM:616052), Walker-Warburg syndrome (ORPHA:899)
FANCL (55120)	Fanconi anemia (ORPHA:84), TRACHEOESOPHAGEAL FISTULA WITH OR WITHOU... (OMIM:189960), FANCONI ANEMIA, COMPLEMENTATION GROUP L (OMIM:614083)
ARMC9 (80210)	Joubert syndrome (ORPHA:475)
FLVCR2 (55640)	PROLIFERATIVE VASCULOPATHY AND HYDRANENC... (OMIM:225790)
POMT1 (10585)	MUSCULAR DYSTROPHY-DYSTROGLYCANOPATHY (C... (OMIM:613155), MUSCULAR DYSTROPHY-DYSTROGLYCANOPATHY (C... (OMIM:236670), MUSCULAR DYSTROPHY-DYSTROGLYCANOPATHY (L... (OMIM:609308), Muscle-eye-brain disease (ORPHA:588), Walker-Warburg syndrome (ORPHA:899)
TMEM107 (84314)	Meckel syndrome (ORPHA:564)
XRCC2 (7516)	Fanconi anemia (ORPHA:84), FANCONI ANEMIA, COMPLEMENTATION GROUP U (OMIM:617247)
IDS (3423)	MUCOPOLYSACCHARIDOSIS, TYPE II (OMIM:309900)
FANCM (57697)	Fanconi anemia (ORPHA:84), TRACHEOESOPHAGEAL FISTULA WITH OR WITHOU... (OMIM:189960), FANCONI ANEMIA, COMPLEMENTATION GROUP M (OMIM:614087)
SKI (6497)	SHPRINTZEN-GOLDBERG CRANIOSYNOSTOSIS SYN... (OMIM:182212), 1p36 deletion syndrome (ORPHA:1606)
IDUA (3425)	HURLER-SCHEIE SYNDROME (OMIM:607015), SCHEIE SYNDROME (OMIM:607016), Scheie syndrome (ORPHA:93474), HURLER SYNDROME (OMIM:607014), Hurler syndrome (ORPHA:93473), Hurler-Scheie syndrome (ORPHA:93476)
PIGV (55650)	HYPERPHOSPHATASIA WITH MENTAL RETARDATIO... (OMIM:239300)
SHOC2 (8036)	NOONAN SYNDROME-LIKE DISORDER WITH LOOSE... (OMIM:607721), Noonan syndrome-like disorder with loose... (ORPHA:2701)
OGDH (4967)	Oxoglutaricaciduria (ORPHA:31), ALPHA-KETOGLUTARATE DEHYDROGENASE DEFICI... (OMIM:203740)
JMJD1C (221037)	22q11.2 deletion syndrome (ORPHA:567)
WDPCP (51057)	Bardet-Biedl syndrome (ORPHA:110), Heart defect-tongue hamartoma-polysyndac... (ORPHA:1338), Meckel syndrome (ORPHA:564), CONGENITAL HEART DEFECTS, HAMARTOMAS OF ... (OMIM:217085)
PALB2 (79728)	Fanconi anemia (ORPHA:84), TRACHEOESOPHAGEAL FISTULA WITH OR WITHOU... (OMIM:189960), FANCONI ANEMIA, COMPLEMENTATION GROUP N (OMIM:610832), Familial pancreatic carcinoma (ORPHA:1333), Hereditary breast and ovarian cancer syn... (ORPHA:145)
LETM1 (3954)	Wolf-Hirschhorn syndrome (ORPHA:280), WOLF-HIRSCHHORN SYNDROME (OMIM:194190)
MMACHC (25974)	Methylmalonic acidemia with homocystinur... (ORPHA:79282), METHYLMALONIC ACIDURIA AND HOMOCYSTINURI... (OMIM:277400)
ZIC2 (7546)	HOLOPROSENCEPHALY 5 (OMIM:609637)
ZIC3 (7547)	HETEROTAXY, VISCERAL, 1, X-LINKED (OMIM:306955), VACTERL ASSOCIATION WITH HYDROCEPHALUS, ... (OMIM:314390)
KIF7 (374654)	AL-GAZALI-BAKALINOVA SYNDROME (OMIM:607131), Acrocallosal syndrome (ORPHA:36), ACROCALLOSAL SYNDROME SCHINZEL ACROCALLO... (OMIM:200990), HYDROLETHALUS SYNDROME 2 (OMIM:614120), Hydrolethalus (ORPHA:2189), Multiple epiphyseal dysplasia, Al-Gazali... (ORPHA:166024)
CCND2 (894)	Megalencephaly-polymicrogyria-postaxial ... (ORPHA:83473), MEGALENCEPHALY-POLYMICROGYRIA-POLYDACTYL... (OMIM:615938)
ESCO2 (157570)	SC PHOCOMELIA SYNDROME (OMIM:269000), ROBERTS SYNDROME (OMIM:268300), Roberts syndrome (ORPHA:3103)
VANGL2 (57216)	NEURAL TUBE DEFECTS (OMIM:182940), Isolated anencephaly/exencephaly (ORPHA:1048)
GRIP1 (23426)	FRASER SYNDROME (OMIM:219000), Fraser syndrome (ORPHA:2052)
CCDC88C (440193)	SPINOCEREBELLAR ATAXIA 40 (OMIM:616053), HYDROCEPHALUS, NONSYNDROMIC, AUTOSOMAL R... (OMIM:236600)
SLC17A5 (26503)	SALLA DISEASE (OMIM:604369), INFANTILE SIALIC ACID STORAGE DISEASE (OMIM:269920)
TGFBR2 (7048)	Squamous cell carcinoma of esophagus (ORPHA:99977), LOEYS-DIETZ SYNDROME 2 (OMIM:610168), Lynch syndrome (ORPHA:144), Loeys-Dietz syndrome (ORPHA:60030), ESOPHAGEAL CANCERESOPHAGEAL SQUAMOUS CEL... (OMIM:133239), Familial thoracic aortic aneurysm and ao... (ORPHA:91387), COLORECTAL CANCER, HEREDITARY NONPOLYPOS... (OMIM:614331)
B9D2 (80776)	MECKEL SYNDROME, TYPE 10 (OMIM:614175), Meckel syndrome (ORPHA:564)
DNAI1 (27019)	CILIARY DYSKINESIA, PRIMARY, 1 (OMIM:244400), Primary ciliary dyskinesia (ORPHA:244)
COL18A1 (80781)	Knobloch syndrome (ORPHA:1571), KNOBLOCH SYNDROME, TYPE I (OMIM:267750)
LIG4 (3981)	Dubowitz syndrome (ORPHA:235), Omenn syndrome (ORPHA:39041), LIG4 syndrome (ORPHA:99812)
PPP2R1A (5518)	MENTAL RETARDATION, AUTOSOMAL DOMINANT 3... (OMIM:616362)
KMT2D (8085)	KABUKI SYNDROME 1 (OMIM:147920), Kabuki syndrome (ORPHA:2322)
PIEZO2 (63895)	Arthrogryposis- oculomotor limitation-el... (ORPHA:1154), Gordon syndrome (ORPHA:376), ARTHROGRYPOSIS, DISTAL, TYPE 3 (OMIM:114300), Marden-Walker syndrome (ORPHA:2461), MARDEN-WALKER SYNDROME (OMIM:248700), ARTHROGRYPOSIS, DISTAL, WITH IMPAIRED PR... (OMIM:617146), ARTHROGRYPOSIS, DISTAL, TYPE 5 (OMIM:108145)
PPP2R5D (5528)	MENTAL RETARDATION, AUTOSOMAL DOMINANT 3... (OMIM:616355)
TNFSF11 (8600)	Autosomal recessive malignant osteopetro... (ORPHA:667), OSTEOPETROSIS, AUTOSOMAL RECESSIVE 2 (OMIM:259710)
ARSB (411)	MUCOPOLYSACCHARIDOSIS TYPE VI (OMIM:253200)
POMGNT2 (84892)	MUSCULAR DYSTROPHY-DYSTROGLYCANOPATHY (C... (OMIM:614830), Walker-Warburg syndrome (ORPHA:899)
FAM111A (63901)	Autosomal dominant Kenny-Caffey syndrome (ORPHA:93325), KENNY-CAFFEY SYNDROME, TYPE 2 (OMIM:127000), GRACILE BONE DYSPLASIA (OMIM:602361)
SEC24C (9632)	22q11.2 deletion syndrome (ORPHA:567)
UBE2T (29089)	Fanconi anemia (ORPHA:84), FANCONI ANEMIA, COMPLEMENTATION GROUP T (OMIM:616435)
ARVCF (421)	22q11.2 deletion syndrome (ORPHA:567)
CDCA7 (83879)	ICF syndrome (ORPHA:2268), IMMUNODEFICIENCY-CENTROMERIC INSTABILITY... (OMIM:616910)
P4HB (5034)	Cole-Carpenter syndrome (ORPHA:2050), COLE-CARPENTER SYNDROME 1 (OMIM:112240)
GUSB (2990)	Mucopolysaccharidosis type 7 (ORPHA:584), MUCOPOLYSACCHARIDOSIS TYPE VII (OMIM:253220)
FANCI (55215)	Fanconi anemia (ORPHA:84), TRACHEOESOPHAGEAL FISTULA WITH OR WITHOU... (OMIM:189960), FANCONI ANEMIA, COMPLEMENTATION GROUP I (OMIM:609053)
MTM1 (4534)	X-linked centronuclear myopathy (ORPHA:596), MYOPATHY, CENTRONUCLEAR, X-LINKED (OMIM:310400)
EBP (10682)	CHONDRODYSPLASIA PUNCTATA 2, X-LINKED DO... (OMIM:302960), X-linked dominant chondrodysplasia punct... (ORPHA:35173), MEND SYNDROME (OMIM:300960)
RBPJ (3516)	Adams-Oliver syndrome (ORPHA:974), ADAMS-OLIVER SYNDROME 3 (OMIM:614814)
CEP83 (51134)	NEPHRONOPHTHISIS 18 (OMIM:615862)
CEP41 (95681)	Joubert syndrome with ocular defect (ORPHA:220493), Joubert syndrome (ORPHA:475), JOUBERT SYNDROME 15 (OMIM:614464)
TREM2 (54209)	Behavioral variant of frontotemporal dem... (ORPHA:275864), Amyotrophic lateral sclerosis (ORPHA:803), POLYCYSTIC LIPOMEMBRANOUS OSTEODYSPLASIA... (OMIM:221770), Progressive non-fluent aphasia (ORPHA:100070), Nasu-Hakola disease (ORPHA:2770)
PTCH2 (8643)	BASAL CELL NEVUS SYNDROME (OMIM:109400), BASAL CELL CARCINOMA, SUSCEPTIBILITY TO,... (OMIM:605462), MEDULLOBLASTOMA (OMIM:155255), Gorlin syndrome (ORPHA:377)
B9D1 (27077)	JOUBERT SYNDROME 27 (OMIM:617120), Joubert syndrome (ORPHA:475), Meckel syndrome (ORPHA:564), MECKEL SYNDROME, TYPE 9 (OMIM:614209)
PRKAR1A (5573)	Carney complex (ORPHA:1359), Primary pigmented nodular adrenocortical... (ORPHA:189439), ACRODYSOSTOSIS 1, WITH OR WITHOUT HORMON... (OMIM:101800), Familial atrial myxoma (ORPHA:615), CARNEY COMPLEX, TYPE 1 (OMIM:160980), PIGMENTED NODULAR ADRENOCORTICAL DISEASE... (OMIM:610489), Acrodysostosis with multiple hormone res... (ORPHA:280651), THYROID CANCER, NONMEDULLARY, 1 (OMIM:188550), Acrodysosto…
SMARCB1 (6598)	Coffin-Siris syndrome (ORPHA:1465), COFFIN-SIRIS SYNDROME 3 (OMIM:614608), Atypical teratoid rhabdoid tumor (ORPHA:99966), RHABDOID TUMOR PREDISPOSITION SYNDROME 1 (OMIM:609322)
SLC13A5 (284111)	Pyridoxine-dependent epilepsy (ORPHA:3006), Amelocerebrohypohidrotic syndrome (ORPHA:1946), EPILEPTIC ENCEPHALOPATHY, EARLY INFANTIL... (OMIM:615905)
TRPV4 (59341)	SPONDYLOEPIPHYSEAL DYSPLASIA, MAROTEAUX ... (OMIM:184095), Spondylometaphyseal dysplasia, Kozlowski... (ORPHA:93314), AVASCULAR NECROSIS OF FEMORAL HEAD, PRIM... (OMIM:617383), BRACHYOLMIA TYPE 3 (OMIM:113500), SPINAL MUSCULAR ATROPHY, DISTAL, CONGENI... (OMIM:600175), SCAPULOPERONEAL SPINAL MUSCULAR ATROPHY (OMIM:181405), SPONDYLOMETAPHYSEAL DYSPLASIA, KOZLOWSKI... (OMIM:184252), Autosomal domin…
CTBP1 (1487)	WOLF-HIRSCHHORN SYNDROME (OMIM:194190)
CTNNB1 (1499)	OVARIAN CANCEROVARIAN CANCER, EPITHELIAL... (OMIM:167000), MENTAL RETARDATION, AUTOSOMAL DOMINANT 1... (OMIM:615075), Desmoid tumor (ORPHA:873), COLORECTAL CANCER (OMIM:114500), Pediatric hepatocellular carcinoma (ORPHA:33402), Craniopharyngioma (ORPHA:54595), HEPATOCELLULAR CARCINOMA (OMIM:114550), PILOMATRIXOMA (OMIM:132600), MEDULLOBLASTOMA (OMIM:155255)
HBA1 (3039)	HEMOGLOBIN H DISEASE (OMIM:613978), Alpha-thalassemia-intellectual disabilit... (ORPHA:98791), ALPHA-THALASSEMIA (OMIM:604131), HEINZ BODY ANEMIAS (OMIM:140700), Hb Bart's hydrops fetalis (ORPHA:163596)
HBA2 (3040)	HEMOGLOBIN H DISEASE (OMIM:613978), Alpha-thalassemia-intellectual disabilit... (ORPHA:98791), ALPHA-THALASSEMIA (OMIM:604131), HEINZ BODY ANEMIAS (OMIM:140700), Hb Bart's hydrops fetalis (ORPHA:163596)
MAP2K1 (5604)	NOONAN SYNDROME 1 (OMIM:163950), CARDIOFACIOCUTANEOUS SYNDROME 3 (OMIM:615279), Cardiofaciocutaneous syndrome (ORPHA:1340)
SUFU (51684)	BASAL CELL NEVUS SYNDROME (OMIM:109400), MEDULLOBLASTOMA (OMIM:155255), Gorlin syndrome (ORPHA:377)
MAP2K2 (5605)	Neurofibromatosis-Noonan syndrome (ORPHA:638), CARDIOFACIOCUTANEOUS SYNDROME 4 (OMIM:615280), Cardiofaciocutaneous syndrome (ORPHA:1340)
CSPP1 (79848)	Joubert syndrome (ORPHA:475), Meckel syndrome (ORPHA:564), JOUBERT SYNDROME 21 (OMIM:615636)
CTSK (1513)	PYCNODYSOSTOSIS (OMIM:265800), Pycnodysostosis (ORPHA:763)
HCCS (3052)	MICROPHTHALMIA, SYNDROMIC 7 (OMIM:309801), Microphthalmia with linear skin defects ... (ORPHA:2556)
SLX4 (84464)	Fanconi anemia (ORPHA:84), TRACHEOESOPHAGEAL FISTULA WITH OR WITHOU... (OMIM:189960), FANCONI ANEMIA, COMPLEMENTATION GROUP P (OMIM:613951)
MUSK (4593)	MYASTHENIC SYNDROME, CONGENITAL, 9, ASSO... (OMIM:616325), Fetal akinesia deformation sequence (ORPHA:994), FETAL AKINESIA DEFORMATION SEQUENCE (OMIM:208150)
TP53 (7157)	NASOPHARYNGEAL CARCINOMA (OMIM:607107), Li-Fraumeni syndrome (ORPHA:524), Osteosarcoma (ORPHA:668), Papilloma of choroid plexus (ORPHA:2807), Adrenocortical carcinoma (ORPHA:1501), PAPILLOMA OF CHOROID PLEXUS (OMIM:260500), COLORECTAL CANCER (OMIM:114500), PANCREATIC CANCER (OMIM:260350), BREAST CANCER (OMIM:114480), HEPATOCELLULAR CARCINOMA (OMIM:114550), OSTEOGENIC SARCOMA (OMIM:259500), ADRENO…
CRB2 (286204)	FOCAL SEGMENTAL GLOMERULOSCLEROSIS 9 (OMIM:616220), VENTRICULOMEGALY WITH CYSTIC KIDNEY DISE... (OMIM:219730)
TCTN2 (79867)	MECKEL SYNDROME, TYPE 8 (OMIM:613885), JOUBERT SYNDROME 24 (OMIM:616654), Joubert syndrome (ORPHA:475), Meckel syndrome (ORPHA:564)
ALG13 (79868)	ALG13-CDG (ORPHA:324422), EPILEPTIC ENCEPHALOPATHY, EARLY INFANTIL... (OMIM:300884), X-linked non-syndromic intellectual disa... (ORPHA:777)
HELLS (3070)	IMMUNODEFICIENCY-CENTROMERIC INSTABILITY... (OMIM:616911), ICF syndrome (ORPHA:2268)
LARGE1 (9215)	MUSCULAR DYSTROPHY-DYSTROGLYCANOPATHY (C... (OMIM:608840), MUSCULAR DYSTROPHY-DYSTROGLYCANOPATHY (C... (OMIM:613154), MUSCULAR DYSTROPHY-DYSTROGLYCANOPATHY (C... (OMIM:236670), Muscle-eye-brain disease (ORPHA:588), Walker-Warburg syndrome (ORPHA:899)
Total
